# Supplementary material for: Receptor for Activated C Kinase1B (RACK1B) Delays Salinity-Induced Senescence in Rice Leaves by Regulating Chlorophyll Degradation
Source: Plants (Basel). 2023 Jun 20;12(12):2385. doi: 10.3390/plants12122385 (PMC10303231; doi:10.3390/plants12122385)
Supplement: Supplementary file 1 [file plants-12-02385-s001.zip]

Archive with 1 entries (1 files):
- plants-2444070-supplementary.pdf
